# Supplementary material for: The Effects of Rapamycin on the Intestinal Graft in a Rat Model of Cold Ischemia Perfusion and Preservation
Source: Metabolites. 2022 Aug 25;12(9):794. doi: 10.3390/metabo12090794 (PMC9505496; doi:10.3390/metabo12090794)
Supplement: Supplementary file 1 [file metabolites-12-00794-s001.zip]

Archive with 1 entries (1 files):
- metabolites-1826571-supplementary.pdf
